# Supplementary material for: Serum-Based Assessment of Alopecia Areata Response to Treatment Using ATR-FTIR Spectroscopy
Source: Diagnostics (Basel). 2025 May 29;15(11):1369. doi: 10.3390/diagnostics15111369 (PMC12155509; doi:10.3390/diagnostics15111369)
Supplement: Supplementary file 1 [file diagnostics-15-01369-s001.zip]

Archive with 1 entries (1 files):
- diagnostics-3637686-supplementary.pdf
